# Supplementary material for: Flow-FISH as a Tool for Studying Bacteria, Fungi and Viruses
Source: BioTech (Basel). 2021 Oct 11;10(4):21. doi: 10.3390/biotech10040021 (PMC9245478; doi:10.3390/biotech10040021)
Supplement: Supplementary file 1 [file biotech-10-00021-s001.zip]

Archive with 1 entries (1 files):
- biotech-1360488-Supplementary.pdf
